# Supplementary material for: Sources of Variation in Food-Related Metabolites during Pregnancy
Source: Nutrients. 2022 Jun 16;14(12):2503. doi: 10.3390/nu14122503 (PMC9227758; doi:10.3390/nu14122503)
Supplement: Supplementary file 1 [file nutrients-14-02503-s001.zip]

Archive with 1 entries (1 files):
- nutrients-1756631-supplementary.pdf
